# Supplementary material for: Third-Phase Formation in Rare Earth Element Extraction with D2EHPA: Key Factors and Impact on Liquid Membrane Extraction Performance
Source: Membranes (Basel). 2025 Jun 23;15(7):188. doi: 10.3390/membranes15070188 (PMC12300411; doi:10.3390/membranes15070188)
Supplement: Supplementary file 1 [file membranes-15-00188-s001.zip]

Archive with 1 entries (1 files):
- membranes-3678821-supplementary.pdf
